# Supplementary material for: Automated measurement of the spontaneous tail coiling of zebrafish embryos as a sensitive behavior endpoint using a workflow in KNIME
Source: MethodsX. 2021 Apr 4;8:101330. doi: 10.1016/j.mex.2021.101330 (PMC8374338; doi:10.1016/j.mex.2021.101330)
Supplement: Supplementary file 1 [file mmc1.xls]

## Sheet: default
URL	File number	Split Value 1	Total embryos	Threshold	prediction
file:/Z:/Spontmov-Fola/STC%20video_Chlorpyrifos%20trial/hplc%20measurments/K7142683.AVI	K7142683		20	13

## Sheet: Raw data
row ID	Count*(running number)	Seconds	Image	Image (#1)	peak.number	Frequency(/min/embryo)	Iteration	Final frequency
Row0#0	122	81.3333			2	1.47541	0	3.9
Row0#1	122	81.3333			3	2.21311	1	3.9
Row0#2	122	81.3333			3	2.21311	2	3.9
Row0#3	122	81.3333			2	1.47541	3	3.9
Row0#4	122	81.3333			3	2.95082	4	3.9
Row0#5	122	81.3333			6	4.42623	5	3.9
Row0#6	122	81.3333			2	1.47541	6	3.9
Row0#7	122	81.3333			4	2.95082	7	3.9
Row0#8	122	81.3333			4	3.68852	8	3.9
Row0#9	122	81.3333			3	2.95082	9	3.9
Row0#10	122	81.3333			3	2.21311	10	3.9
Row0#11	122	81.3333			2	1.47541	11	3.9
Row0#12	122	81.3333			5	3.68852	12	3.9
Row0#13	122	81.3333			4	2.95082	13	3.9
Row0#14	122	81.3333			6	4.42623	14	3.9
Row0#15	122	81.3333			5	3.68852	15	3.9
Row0#16	122	81.3333			5	3.68852	16	3.9
Row0#17	122	81.3333			5	3.68852	17	3.9
Row0#18	122	81.3333			6	4.42623	18	3.9
Row0#19	122	81.3333			3	1.47541	19	3.9
					3.8
